# Supplementary material for: Nitrate and nitrite exposure leads to mild anxiogenic-like behavior and alters brain metabolomic profile in zebrafish
Source: PLoS One. 2020 Dec 31;15(12):e0240070. doi: 10.1371/journal.pone.0240070 (PMC7774831; doi:10.1371/journal.pone.0240070)
Supplement: S1 Table — (XLSX) [file pone.0240070.s002.xlsx]

## Sheet: Sheet1
Compound name	Family	Control 1	Control 2	Control 3	Control 4	Control 5	Control 6	Nitrate 1	Nitrate 2	Nitrate 3	Nitrate 4	Nitrate 5	Nitrate 6	Nitrite 1	Nitrite 2	Nitrite 3	Nitrite 4	Nitrite 5	Nitrite 6
Gluconic acid	Alkali salt	18270	19370	24980	21410	23220	33420	15930	14820	19510	14250	16000	13890	24600	13130	14350	15070	21770	21720
Trigonelline	Alkaloid	1278000	1145000	5554	924100	1480000	2392000	760300	3486	4021	1928	2079000	749400	4552	5024	553700	494600	3991	815900
3-Methylhistamine	Amine Metabolite	4458	4184	2260	3702	8178	5195	4083	3872	3170	2571	3541	4699	2638	4739	2843	2306	6652	5874
1-Aminocyclopropane-1-carboxylate	Amino acid	310600	274600	344900	307200	361500	369300	263400	249900	253900	218800	288300	239900	279700	256400	244500	224100	266500	280900
1-Methylhistidine	Amino acid	150300	136600	81180	103300	342400	171000	144500	149800	109300	84310	118800	174800	93090	140800	105500	87750	308500	214700
3-Sulfinoalanine	Amino acid	10860	13940	26650	16410	15720	33170	7467	8986	15440	8774	20020	10610	11970	10200	10610	6399	9608	16780
5-Hydroxylysine	Amino acid	1802	2183	1966	2284	2983	2287	2209	2235	1858	1842	2519	2384	2148	1169	1972	1487	2070	3485
Aminoadipic acid	Amino acid	47310	51810	65430	64290	57790	55650	52680	47790	66470	56470	90130	45410	59600	47220	46740	58060	45930	45560
Citrulline	Amino acid	39150	33990	52480	44030	39200	44320	22100	27450	29760	21370	42050	25150	46450	63920	25250	36090	47530	24470
Cytidine	Amino acid	90090	110000	91710	116200	121500	137700	107400	143800	130200	129400	107400	106500	80980	90240	69060	80290	62380	86250
Diaminopimelic acid	Amino acid	171200	96420	86750	70140	141400	207300	73300	93350	93740	100800	211100	76960	60330	56400	126100	46130	92790	110600
DL-O-Phosphoserine	Amino acid	23590	23100	20930	23350	14660	17710	33550	25910	29700	34430	31080	22800	28480	25490	22700	25140	28840	19420
L-Alanine	Amino acid	826000	719000	1134000	769700	991100	1093000	665900	838900	974800	681900	859000	639500	1012000	890700	683700	626600	1024000	862900
L-Arginine	Amino acid	202100	249500	603900	322600	223400	360700	206500	222000	168400	194300	272500	159100	348900	267800	172800	259400	212900	205400
L-Asparagine	Amino acid	31960	29450	77780	44650	29830	44630	30430	29240	25140	22120	33790	27970	46090	31400	16980	29110	25680	42090
L-Aspartic acid	Amino acid	124900	116600	138300	161000	205400	236600	136500	142900	125200	132900	137200	126500	162400	125100	99660	100600	147400	186000
L-Cystathionine	Amino acid	29420	10500	19870	40570	25900	15170	27860	46440	8701	22910	18760	21090	28610	51720	13910	17760	23630	20980
L-Glutamic acid	Amino acid	1745000	1240000	1455000	1395000	1720000	1809000	1489000	1340000	1291000	1242000	1317000	1177000	1408000	1257000	1447000	1343000	1363000	1583000
L-Glutamine	Amino acid	301600	308100	435000	397200	382200	414300	275700	322600	318900	276900	321800	233300	316400	322200	299100	256500	311900	362000
L-Histidine	Amino acid	438200	486300	580700	440400	550500	356700	354900	405300	337700	431200	567300	337100	330100	403400	422000	417100	328000	556800
L-Leucine	Amino acid	241600	812400	2168000	814700	316400	751900	224600	351700	452100	255000	538600	207500	531200	314100	212300	420200	257300	245800
L-Lysine	Amino acid	90300	128700	227500	132400	117200	74580	144900	106900	121100	115400	154600	125500	98520	74920	79340	103900	85430	103700
L-Phenylalanine	Amino acid	589400	479700	3172000	1332000	788600	1127000	363700	528100	270.9	256000	581200	310200	847.8	182	376300	364300	506100	543900
L-Proline	Amino acid	71240	130600	448900	161500	72950	207800	43790	85920	153700	74080	119500	47070	121700	97460	49890	46320	41800	66490
L-Serine	Amino acid	29190	27790	62620	37710	29420	40010	25700	27210	30130	22640	32220	22740	44210	30840	19210	28860	31160	25120
L-Threonine	Amino acid	75410	96420	194100	125500	98510	102000	66630	74430	78760	57060	79310	53360	90540	101900	55480	50260	47760	67050
L-Tryptophan	Amino acid	86720	70480	77.32	87700	235500	127500	76410	59.3	105.3	61620	82730	65340	225.8	61.51	82120	50360	53.93	104800
L-Valine	Amino acid	6146000	7177000	10270000	6732000	8174000	9113000	4931000	4845000	5781000	5350000	8514000	5837000	8347000	5129000	5032000	3877000	5527000	7991000
N-Acetyl-L-methionine	Amino acid	6144	5548	5466	6794	6832	9851	3547	4070	3074	3064	5804	3744	4209	3040	4690	3506	2564	5274
N-Methyl-D-aspartic acid (NMDA)	Amino acid	1745000	1240000	1455000	1395000	1720000	1809000	1489000	1340000	1291000	1242000	1317000	1177000	1408000	1257000	1447000	1343000	1363000	1583000
O-Acetylserine	Amino acid	1745000	1240000	1455000	1395000	1720000	1809000	1489000	1340000	1291000	1242000	1317000	1177000	1408000	1257000	1447000	1343000	1363000	1583000
Pyroglutamic acid	Amino acid	71660	48600	133100	78310	112200	158300	46790	59280	160300	36410	79140	37300	65260	113900	48610	46480	69480	91850
S-Adenosylhomocysteine	Amino acid	5201	7206	14770	8626	9117	10490	4057	4010	4028	355.3	8282	4163	3660	1787	4875	3841	5369	8845
Phosphocreatine	Amino acid	59860	45180	59910	70270	91170	81860	46380	27500	39140	30070	59220	39350	39500	40460	50390	37690	56790	80320
Betaine	Amino acid (modified)	7960000	9489000	9386000	8188000	11060000	12370000	6322000	5820000	7152000	6217000	10620000	6720000	7025000	5682000	6294000	4900000	7564000	9868000
2-Hydroxybutyric acid	Amino acid metabolite	59230	74340	175600	96570	49810	123100	34100	46640	62280	24460	71410	26730	53400	41500	42870	22760	57140	48310
3-(4-Hydroxyphenyl)lactate	Amino acid metabolite	11210	7795	8957	4746	19470	1124	8171	4738	3206	2001	3662	7206	2617	739	8858	3281	4408	9466
Benzoic acid	Amino acid metabolite	22370	18320	32900	31620	27320	32990	18480	20750	17100	21060	23820	16190	25830	15980	20370	18760	21950	17680
Creatine	Amino acid metabolite	19670000	17140000	25170000	18400000	22300000	24220000	15950000	19500000	23620000	16420000	20470000	16150000	23210000	21960000	16730000	15720000	23160000	20310000
N-Acetylglutamic acid	Amino acid metabolite	36840	33730	45870	39310	66490	81220	28760	27010	35890	54880	41810	22900	26130	19600	26660	63260	37720	40300
O-Phosphoethanolamine	Amino alcohol	105400	94250	107800	99740	97290	87310	119100	116200	124400	111500	107700	88000	115800	115700	86050	98190	93750	97490
Sphinganine	Amino alcohol	52870	49750	53750	51410	51150	52110	55050	51540	50230	51520	49370	57320	54730	52880	53250	52620	54220	45540
3-Hydroxybenzoic acid	Benzenoids	8994	6105	11240	11940	9739	10280	5443	7482	5477	6604	7822	5538	7272	4912	6750	6061	6871	6156
Carnitine	Carnitine	213300	145800	152700	252600	233300	302600	112400	117800	117200	80590	179500	133800	113800	117800	145800	116500	198000	200400
Dodecanoylcarnitine	Carnitine	45810	21550	51190	40210	45000	101800	20740	25620	28780	17400	41830	28240	27060	32190	15120	18820	65870	55070
NAD	Dinucleotide	247000	182700	232900	254100	291300	255400	183900	190500	168600	151600	175500	168300	173800	141600	186100	197100	201300	208200
NADP	Dinucleotide	85490	71980	125600	88240	122800	124700	64040	64310	56810	75170	99900	55910	70780	48150	61620	52170	74470	95210
Arachidonic acid	Fatty acid	1584000	1074000	1550000	1153000	1067000	1378000	790000	685000	825300	670300	1214000	865500	904800	644600	1165000	833500	789400	943000
12-Hydroxydodecanoic acid	Fatty acid	28800	21990	29360	42140	34390	37210	19180	22680	17940	24380	28280	17710	28010	18320	22580	22760	24320	18200
Dodecanoic acid	Fatty acid	14000	12590	20390	19230	17140	21210	12160	15110	12820	13910	15630	11970	16650	11580	14060	13380	17580	10970
Eicosapentanoic acid	Fatty acid	854300	773100	894200	746600	733700	841100	641600	429600	498000	427500	797900	649600	542600	407500	773500	468700	482100	718500
Elaidic acid	Fatty acid	1022000	684900	1050000	993600	880600	1029000	738600	914300	807100	798900	938900	756500	919600	736600	875100	743400	942700	850500
Erucic acid	Fatty acid	50280	30660	50050	51240	44290	40250	35880	32880	23770	40040	41920	32080	36970	25030	44160	29660	33420	39950
Heptadecanoic acid	Fatty acid	66870	53010	95600	76720	64320	75130	58080	76420	62110	65780	72180	56100	64200	53120	66390	62540	57910	58300
Linoleic acid	Fatty acid	19360	23950	28000	37150	22960	27890	23010	19470	15720	19240	22060	22630	17750	15940	17770	17680	16740	19590
Linolenic acid	Fatty acid	23760	23120	38660	34340	26770	36950	21020	24650	22770	24530	27720	18480	30790	19830	21380	23900	29300	23100
Myristic acid	Fatty acid	68270	62990	89910	74240	69380	77500	61060	77630	68800	66770	69160	60140	74310	66500	71030	61560	70220	67610
Oleic acid	Fatty acid	135100	133500	167100	199700	154100	157100	114300	121300	94420	115300	151900	110100	126300	74160	113200	105400	124700	100800
Palmitic acid	Fatty acid	931500	841000	1319000	1014000	856100	990600	858400	1108000	1067000	1055000	1052000	803400	930600	935000	1054000	883800	844000	849400
Palmitoleic acid	Fatty acid	17300	10770	16730	19900	14570	17270	13430	11650	11210	11960	16120	10760	14800	9775	15010	10860	14050	14620
Pelargonic acid	Fatty acid	12860	10050	19010	19050	16640	19880	9738	12170	10210	12050	11600	7937	14540	9150	11290	10360	13180	10610
Petroselinic acid	Fatty acid	1022000	684900	1050000	993600	880600	1029000	738600	914300	807100	798900	938900	756500	919600	736600	875100	743400	942700	850500
Suberic acid	Fatty acid	21360	16880	29460	27830	24480	25000	13280	19600	13720	16720	18700	14600	18850	12840	15470	14360	16280	13810
Glycerol 3-phosphate	Glycerophospolipid metabolote	118200	109900	87990	97830	28090	42990	131500	157400	127500	160000	121200	139800	107800	159200	85330	106700	112700	105900
Deoxycorticosterone	Hormone	5480	7295	6591	9258	7906	8777	8573	5316	6938	7511	4569	8363	6553	6332	7328	5719	7001	5840
Glucuronolactone	Lactone	190800	5468	12600	5737	108700	9717	12180	80610	17680	7090	7588	70740	143000	20890	44260	108700	292400	45820
Leukotriene B4	Leukotriene	11230	8658	17440	13690	12410	15800	10520	13550	10930	10730	11420	8908	10410	8612	11540	10030	10290	12510
Cyclic AMP	Messenger	15500	12380	15480	14010	19950	20500	9439	11340	10090	8138	13510	11630	11500	8145	11020	9619	12890	16150
Acetylneuraminic acid	Monosaccharide	149800	121700	158400	130000	177000	170500	105900	109700	132000	80710	128300	96790	131900	93590	116300	101700	134900	155000
Gamma-Aminobutyric acid (GABA)	Neurotransmitter	708100	608700	728400	664900	888400	932000	584500	601500	659300	539100	661200	601500	611900	539400	632200	570500	682000	676900
N-Acetyl-L-aspartic acid (NAA)	Neurotransmitter	1990000	1638000	801400	2040000	1546000	1413000	1503000	831800	842800	781300	1772000	1507000	886200	611300	1580000	1483000	1062000	1017000
4-Trimethylammoniobutanoic acid (GBB)	Neurotransmitter precursor	424700	485900	1023000	744200	443200	905200	296800	319900	674000	292300	620100	301200	489100	520200	293000	263100	440000	424600
Adenine	Nucleobase	47920	49690	46460	35540	57670	58990	32030	65380	38840	38040	46290	41960	45560	35250	45760	37290	40520	54280
Cytosine	Nucleobase	19730	24090	12070	18390	22030	20600	14640	16040	9113	13520	19590	17040	10160	7322	19560	12550	8247	16910
Guanine	Nucleobase	158600	413500	287200	176600	289100	333000	149000	97530	100100	141300	276800	161300	105200	77860	183000	100400	84520	174600
Adenosine	Nucleoside	222400	200400	63.02	75580	140900	118	74270	39.93	8.914	73.96	23.66	80020	56.68	51.88	134400	74650	39	285000
dADP	Nucleoside	27300	21770	26300	28050	17790	19650	36890	41780	35200	35860	31810	29790	35320	51760	34550	45210	39410	28430
dCDP	Nucleoside	6171	7828	4564	7528	7748	3747	8112	4398	5232	5024	5160	4659	8716	9378	4446	9132	4971	9458
Guanosine	Nucleoside	99380	257600	189600	101600	186500	214900	96860	75690	75930	109700	193500	111600	68640	54040	142900	69990	60010	113200
Hypoxanthine	Nucleoside	266200	277000	323300	202700	287300	301700	203900	223200	178400	188900	308000	228200	208500	148300	228500	155400	164300	235900
Inosine	Nucleoside	584600	946600	728200	420000	720300	764500	462000	561200	324200	391000	882000	576600	398300	281400	498600	290100	266800	581200
Inosinic acid (IMP)	Nucleoside	1225000	897300	1347000	1060000	734300	814300	799200	825700	607000	931000	1562000	891400	1185000	920600	728600	704900	1181000	1393000
Uridine	Nucleoside	75040	75560	80540	55920	74300	89210	68150	75220	56150	68920	88630	76230	69850	58140	76550	57240	52520	73670
Adenosine 2',3'-cyclic phosphate	Nucleotide	23760	20840	13850	9287	15640	16360	9155	20330	9612	6362	16870	10230	17190	5732	6849	9349	7307	30340
Cytidine monophosphate	Nucleotide	146500	117500	152700	128600	137600	148500	108000	113200	126000	96390	142500	96550	137800	100100	119100	113800	154600	136500
dUMP	Nucleotide	19710	24950	19610	14660	13140	15200	18690	27100	25580	26130	21310	25150	17230	19100	20910	19420	12450	10580
Guanosine monophosphate (GMP)	Nucleotide	237100	272500	442100	228100	178400	231600	179300	271400	183300	222700	364700	203900	294500	213600	288700	209600	290000	329600
Ribose 5-phosphate	Nucleotide	110600	125400	104600	71930	77410	61380	118700	129000	97600	116900	132900	135800	93030	98700	144600	100800	79920	96770
Uridine 5'-monophosphate (UMP)	Nucleotide	416300	340200	473900	407100	467200	488200	267100	302600	318300	250500	521600	262700	540900	273100	330800	317000	527800	433000
Uridine diphosphate-N-acetylglucosamine	Nucleotide	29790	30010	27520	31010	32880	26750	30880	28750	25020	26000	35460	26800	24410	18160	27080	29490	32000	26490
Adenosine monophosphate (AMP)	Nucleotide Energy	518200	643500	880300	596300	562600	730900	498100	681100	701600	503200	822100	618200	968400	703400	694600	641300	929100	675300
ADP	Nucleotide Energy	2216000	1681000	3330000	2224000	3999000	4335000	1640000	1891000	2155000	1319000	2788000	1452000	2429000	1575000	1748000	1607000	2612000	3127000
Ophthalmic acid	Oligopeptide	65190	50890	82440	91050	82090	162600	68050	65960	94180	80560	127100	46180	51460	73470	33180	36340	34020	49540
Phosphorylcholine	Organic chloride salt	397700	329200	446300	365800	367100	405800	261100	305000	292200	279500	367300	258200	411000	274600	328400	269000	388100	289800
Glutathione (GSH)	Peptide	1620000	1164000	1301000	1352000	1407000	1586000	1159000	1289000	1376000	735500	1333000	884400	1556000	1384000	1191000	1293000	1659000	1288000
Salicylic acid	Phenolic acid	8994	6105	11240	11940	9739	10280	5443	7482	5477	6604	7822	5538	7272	4912	6750	6061	6871	6156
Biliverdin	Pigment	19430	26980	6189	68850	53030	24590	24440	2549	3748	10540	31290	29700	4552	3007	20720	25080	22500	17160
Spermidine	Polyamine	72190	66580	61600	86100	106300	113200	55730	44640	52800	39360	97790	59470	62860	47160	50990	58090	65170	78720
Spermine	Polyamine	17800	16610	11380	25620	42570	28750	11920	7370	10590	6963	25220	10520	9619	10680	14940	16950	9281	14050
Adenosine diphosphate ribose (ADPr)	Purine	12420	62910	91360	73680	161900	182100	57860	58000	103400	84260	165900	83630	89750	798.6	22950	15050	155100	94120
ADP-glucose	Purine	1319000	1321000	1188000	1616000	2173000	1972000	1186000	870300	772600	917300	1395000	1142000	673500	301100	1205000	1234000	1253000	1590000
Xanthine	Purine	52900	68030	80550	51050	87670	102100	58810	39690	32870	44240	65760	43150	48050	24810	39590	39400	41590	67100
SM(d18:1/18:0)	Sphingomyelin	1470000	813200	1728000	989400	1300000	1609000	876200	1218000	1428000	1230000	1348000	963600	1281000	1188000	1320000	1198000	1642000	904400
Desmosterol	Sterol	83190	75580	109300	93360	119700	145500	90760	65080	55960	64800	52110	63940	61120	49470	42110	65090	56150	74710
D-Galactose	Sugar	12560	17060	22330	16240	7371	35320	23070	24330	53840	20060	21230	15160	28710	19510	13090	12630	51650	20410
Disaccharide	Sugar	7232	10360	17040	9900	7238	11210	14630	14620	15540	16340	14150	22370	17140	12190	13630	12910	12290	17410
Fructose 1,6-bisphosphate	Sugar	784900	248900	2864000	1351000	3825000	5113000	171.2	134.2	296800	220.6	1199000	112	577100	104.5	548	15.37	839600	1743000
Fructose 6-phosphate	Sugar	151500	174100	233700	229500	268400	334400	164300	178400	234400	119400	170900	129500	186500	138400	123700	148500	274700	220100
3-Phosphoglyceric acid	Sugar acid	452900	442500	532000	466400	341500	433300	537500	527200	606300	504700	492600	422200	568900	616800	511600	592400	483000	521700
6-Phosphogluconic acid	Sugars Metabolism	28260	28680	59190	40310	53190	74430	21270	6.301	28310	14040	27010	19990	33560	17.2	25240	175100	35870	37440
Uridine diphosphategalactose	Sugars Metabolism	13710	572.5	147700	56250	313500	379600	58.63	100.1	152.8	16.72	29240	98.64	3622	70.26	42.89	98.08	15230	76360
Taurine	Sulfonic Acid	1528000	1683000	1536000	1681000	1769000	1815000	1483000	1408000	1320000	1308000	1799000	1507000	1482000	1311000	1511000	1487000	1655000	1619000
(R)-Malate	TCA cycle intermediate	576000	579500	812300	570900	591200	759700	485300	493400	521900	446900	647600	440400	473200	383600	542900	403300	475800	522800
Citric acid	TCA cycle intermediate	519700	551700	573400	585800	943100	919500	457000	374900	509200	340900	792300	354600	511100	410000	426600	364000	629300	691900
Methylmalonic acid	TCA cycle intermediate	170000	133800	189500	158700	258300	244300	103200	126000	134300	93730	140700	102100	133900	90270	117100	108700	149400	161000
Succinic acid	TCA cycle intermediate	170000	133800	189500	158700	258300	244300	103200	126000	134300	93730	140700	102100	133900	90270	117100	108700	149400	161000
Hippuric acid	Urine component	28260	33510	23110	27990	52610	70800	22520	37760	30250	28020	58760	29450	42030	23410	22760	20300	17700	23170
Methylglutaric acid	Urine component	5255	1701	6436	7020	4230	6287	3267	4921	3103	2202	4256	3619	4339	1504	2456	3845	2548	1973
5'-Methylthioadenosine (Vit L2)	Vitamin	4805	3860	7300	4628	5810	7579	3376	4310	4009	3224	4822	2942	5275	3770	3867	3061	5384	4859
Ascorbic acid (Vit C)	Vitamin	190800	5468	12600	5737	108700	9717	12180	80610	17680	7090	7588	70740	143000	20890	44260	108700	292400	45820
Ergocalciferol (Vit D2)	Vitamin	1204	898.6	1021	1083	1554	620.7	922.4	201	119.3	654	983.7	155	455.1	257.8	311.2	780.3	748	750.7
Gamma-Tocopherol (Vit E)	Vitamin	121300	107100	139600	130500	107200	113600	127400	89730	84390	113900	85530	116300	151000	79690	78330	76400	176400	82640
Niacinamide (Vit B3)	Vitamin	267600	621300	1610	690300	1200000	395.9	583300	296	345.5	673.1	287.5	755000	728.5	566.8	344600	213700	383.5	941400
Pantothenic acid (Vit B5)	Vitamin	255200	221500	399200	361700	335600	490200	186000	208100	340400	209200	269000	245900	274800	220100	153800	182100	258900	350700
