# Supplementary material for: Nitrate and nitrite exposure leads to mild anxiogenic-like behavior and alters brain metabolomic profile in zebrafish
Source: PLoS One. 2020 Dec 31;15(12):e0240070. doi: 10.1371/journal.pone.0240070 (PMC7774831; doi:10.1371/journal.pone.0240070)
Supplement: S2 Table — (XLSX) [file pone.0240070.s003.xlsx]

## Sheet: anova_posthoc_FisherLSD_paramet
Metabolite name	f.value	p.value	FDR	Fisher's LSD
Cytidine	15.027	0.00026162	0.017562	Control - Nitrite; Nitrate - Nitrite
dADP	13.788	0.00039994	0.017562	Nitrate - Control; Nitrite - Control
Suberic acid	12.819	0.00056708	0.017562	Control - Nitrate; Control - Nitrite
1-Aminocyclopropane-1-carboxylate	12.818	0.00056738	0.017562	Control - Nitrate; Control - Nitrite
Desmosterol	12.226	0.00070816	0.017562	Control - Nitrate; Control - Nitrite
NAD	11.459	0.00095362	0.019708	Control - Nitrate; Control - Nitrite
N-Acetyl-L-methionine	10.748	0.0012703	0.022502	Control - Nitrate; Control - Nitrite
3-Hydroxybenzoic acid	9.7491	0.0019374	0.026346	Control - Nitrate; Control - Nitrite
Salicylic acid	9.7491	0.0019374	0.026346	Control - Nitrate; Control - Nitrite
Linoleic acid	9.5381	0.0021247	0.026346	Control - Nitrate; Control - Nitrite
Arachidonic acid	9.0071	0.0026942	0.026588	Control - Nitrate; Control - Nitrite
Methylmalonic acid	8.8188	0.0029363	0.026588	Control - Nitrate; Control - Nitrite
Succinic acid	8.8188	0.0029363	0.026588	Control - Nitrate; Control - Nitrite
Oleic acid	8.7708	0.0030019	0.026588	Control - Nitrate; Control - Nitrite
R-Malate	8.0586	0.0041994	0.034715	Control - Nitrate; Control - Nitrite
Guanine	7.8815	0.0045757	0.035462	Control - Nitrate; Control - Nitrite
12-Hydroxydodecanoic acid	7.3478	0.0059635	0.042062	Control - Nitrate; Control - Nitrite
DL-O-Phosphoserine	7.2707	0.0062007	0.042062	Nitrate - Control; Nitrite - Control
Cyclic AMP	7.1948	0.006445	0.042062	Control - Nitrate; Control - Nitrite
Disaccharide	6.7534	0.0081016	0.04943	Nitrate - Control; Nitrite - Control
Carnitine	6.5642	0.0089554	0.04943	Control - Nitrate; Control - Nitrite
L-Threonine	6.5061	0.009238	0.04943	Control - Nitrate; Control - Nitrite
Pelargonic acid	6.4492	0.0095242	0.04943	Control - Nitrate; Control - Nitrite
2-Hydroxybutyric acid	6.3219	0.010203	0.04943	Control - Nitrate; Control - Nitrite
Hypoxanthine	6.2537	0.010588	0.04943	Control - Nitrate; Control - Nitrite
Uridine diphosphategalactose	6.1816	0.011013	0.04943	Control - Nitrate; Control - Nitrite
Eicosapentanoic acid	6.1759	0.011048	0.04943	Control - Nitrate; Control - Nitrite
NADP	6.1573	0.011162	0.04943	Control - Nitrate; Control - Nitrite
Xanthine	5.9657	0.012409	0.051282	Control - Nitrate; Control - Nitrite
Phosphorylcholine	5.7003	0.014407	0.051282	Control - Nitrate; Control - Nitrite
Guanosine	5.6988	0.014419	0.051282	Control - Nitrate; Control - Nitrite
Ophthalmic acid	5.6898	0.014493	0.051282	Control - Nitrite; Nitrate - Nitrite
Gamma-Aminobutyric acid GABA	5.6735	0.014629	0.051282	Control - Nitrate; Control - Nitrite
Phosphocreatine	5.6635	0.014712	0.051282	Control - Nitrate; Control - Nitrite
Benzoic acid	5.6504	0.014822	0.051282	Control - Nitrate; Control - Nitrite
Acetylneuraminic acid	5.6426	0.014888	0.051282	Control - Nitrate; Control - Nitrite
L-Glutamine	5.3377	0.017755	0.058496	Control - Nitrate; Control - Nitrite
Inosine	5.3212	0.017926	0.058496	Control - Nitrite
Gluconic acid	5.1877	0.019391	0.05998	Control - Nitrate; Control - Nitrite
Betaine	5.1718	0.019573	0.05998	Control - Nitrate; Control - Nitrite
Glycerol 3-phosphate	5.1497	0.019832	0.05998	Nitrate - Control; Nitrite - Control
3-Phosphoglyceric acid	4.9842	0.02189	0.064008	Nitrate - Control; Nitrite - Control
dUMP	4.9369	0.022522	0.064008	Nitrate - Control; Nitrate - Nitrite
Spermine	4.923	0.022712	0.064008	Control - Nitrate; Control - Nitrite
Fructose 1,6-bisphosphate	4.5029	0.029398	0.081007	Control - Nitrate; Control - Nitrite
5'-Methylthioadenosine (Vit L2)	4.4332	0.03071	0.082783	Control - Nitrate; Control - Nitrite
Ergocalciferol (Vit D2)	4.1338	0.037157	0.098032	Control - Nitrate; Control - Nitrite
